# Supplementary material for: Multidisciplinary collaborative treatment of 48 cases of village cluster acute nitrite poisoning: A case series study
Source: Medicine (Baltimore). 2025 Nov 21;104(47):e45959. doi: 10.1097/MD.0000000000045959 (PMC12643662; doi:10.1097/MD.0000000000045959)
Supplement: Supplementary file 1 [file medi-104-e45959-s001.xls]

## Sheet: Sheet1
Original Patient Records of the Poisoning Incident Caused by Collective Suspected Ingestion of Food Containing Sodium Nitrite in a Village of Wangdong Township, Rongshui County, Liuzhou City, Guangxi, on January 30, 2024
2024-01-30 23:45:00														January 31, 2024 11:00							2024-01-31 15:00:00							2024-01-31 20:00:00							2024-02-01 01:00:00							2024-02-01 06:00:00							2024-02-01 11:00:00
No.	Bed No.	Inpatient Dept.	Gender	Age	Occupation	Address	Time Arrived at County Hospital	Chief Complaint & Initial Vital Signs	Treatment	Preliminary Admission Diagnosis	Current Vital Signs	Current Condition	Initial Methemoglobin Reference Value, 0-3%	Current Vital Signs					Current Condition	Methemoglobin	Current Vital Signs					Current Condition	Methemoglobin	Current Vital Signs					Current Condition	Methemoglobin	Current Vital Signs					Current Condition	Methemoglobin	Current Vital Signs					Current Condition	Methemoglobin	Current Vital Signs
														T	P	R	SPO2	BP			T	P	R	SPO2	BP			T	P	R	SPO2	BP			T	P	R	SPO2	BP			T	P	R	SPO2	BP			T
1	1	ICU	female	45	villager	Wangdong Township, Rongshui County, Liuzhou City, Guangxi	1899-12-31 14:20:00	Dizziness, headache, fatigue, chest tightness, palpitations, difficulty breathing, vomiting. HR 120 bpm, R 26 bpm, BP 96/67 mmHg, SpO₂ 100%, drowsy, obvious cyanosis	Gastric lavage, 25% Glucose 40ml + Methylene Blue 120mg, high-dose Vitamin C, mask oxygen inhalation, fluid replacement, catharsis, diuresis, etc	Nitrite Poisoning（Severe cases）	HR 96 bpm, R 22 bpm, BP 125/70 mmHg, SpO₂ 98%	Conscious, answers questions relevantly, dizziness, headache, fatigue improved	51	36.4	60	18	100	121/82	Conscious, mild dizziness, headache	4.5	36.2	92	21	98	146/92	Conscious and oriented, answers questions relevantly, denies any discomfort	Not tested	36.5	90	21	98	126/81	Conscious and oriented, answers questions relevantly, denies any discomfort	2.1	36.2	75	20	99	120/82	Conscious and oriented, answers questions relevantly, denies any discomfort	Not tested	36.5	73	20	98	130/71	Conscious and oriented, answers questions relevantly, denies any discomfort	Not tested	36.4
2	3	ICU	male	46	villager	Wangdong Township, Rongshui County, Liuzhou City, Guangxi	1899-12-31 15:30:00	Headache, vomiting, fatigue, chest tightness, palpitations, shortness of breath, vomiting. HR 110 bpm, R 24 bpm, BP 100/60 mmHg, SpO₂ 92%, drowsy, obvious cyanosis	Gastric lavage, 25% Glucose 40ml + Methylene Blue 120mg, high-dose Vitamin C, mask oxygen inhalation, fluid replacement, catharsis, diuresis, etc	Nitrite Poisoning（Severe cases）	HR 92 bpm, R 21 bpm, BP 130/97 mmHg, SpO₂ 98%	Conscious, answers questions relevantly, dizziness, headache, fatigue improved	43	36.7	80	20	100	145/94	Conscious, mild dizziness, headache	4.1	36.5	75	20	99	157/92	Conscious and oriented, answers questions relevantly, denies any discomfort	Not tested	36.4	79	20	98	120/83	Conscious and oriented, answers questions relevantly, denies any discomfort	0.9	36.9	75	19	98	118/75	Conscious and oriented, answers questions relevantly, denies any discomfort	Not tested	36.4	79	20	98	120/83	Conscious and oriented, answers questions relevantly, denies any discomfort	Not tested	36.4
3	4	ICU	male	62	villager	Wangdong Township, Rongshui County, Liuzhou City, Guangxi	1899-12-31 14:50:00	Dizziness, headache, fatigue, chest tightness, palpitations, difficulty breathing, vomiting. HR 114 bpm, R 27 bpm, BP 92/60 mmHg, SpO₂ 92%, drowsy, obvious cyanosis	Gastric lavage, 25% Glucose 40ml + Methylene Blue 120mg, high-dose Vitamin C, , mask oxygen inhalation, fluid replacement, catharsis, diuresis, etc	Nitrite Poisoning（Severe cases）	HR 86 bpm, R 23 bpm, BP 107/60 mmHg, SpO₂ 96%	Conscious, answers questions relevantly, dizziness, headache, fatigue improved	38	36.4	84	20	100	100/62	Conscious, mild dizziness, headache	3.6	36.5	82	20	98	117/64	Conscious and oriented, answers questions relevantly, denies any discomfort	Not tested	36.5	86	20	98	118/76	Conscious and oriented, answers questions relevantly, denies any discomfort	1.2	36.8	75	19	99	120/75	Conscious and oriented, answers questions relevantly, denies any discomfort	Not tested	36.8	68	19	100	116/78	Conscious and oriented, answers questions relevantly, denies any discomfort	Not tested	36.6
4	5	ICU	male	50	villager	Wangdong Township, Rongshui County, Liuzhou City, Guangxi	1899-12-31 14:20:00	Dizziness, headache, fatigue, chest tightness, palpitations, difficulty breathing, vomiting. HR 122 bpm, R 26 bpm, BP 105/62 mmHg, SpO₂ 94%. Drowsy, obvious cyanosis	Gastric lavage, 25% Glucose 40ml + Methylene Blue 120mg, high-dose Vitamin C, mask oxygen inhalation, fluid replacement, catharsis, diuresis, etc	Nitrite Poisoning（Severe cases）	HR 101 bpm, R 23 bpm, BP 127/71 mmHg, SpO₂ 97%	Conscious, answers questions relevantly, dizziness, headache, fatigue improved	48	36.4	90	20	100	144/67	Conscious, occasional lightheadedness, headache	5.1	36.5	73	20	100	137/76	Conscious and oriented, answers questions relevantly, denies any discomfort	Not tested	36.6	70	20	99	126/80	Conscious and oriented, answers questions relevantly, denies any discomfort	1.9	36.5	75	19	98	120/78	Conscious and oriented, answers questions relevantly, denies any discomfort	Not tested	36.6	70	20	99	126/80	Conscious and oriented, answers questions relevantly, denies any discomfort	Not tested	36.9
5	6	ICU	male	55	villager	Wangdong Township, Rongshui County, Liuzhou City, Guangxi	1899-12-31 16:13:00	Dizziness, headache, fatigue, chest tightness, palpitations, difficulty breathing, vomiting. HR 124 bpm, R 24 bpm, BP 93/65 mmHg, SpO₂ 93%, conscious, cyanosis	Induced vomiting, 25% Glucose 40ml + Methylene Blue 120mg, high-dose Vitamin C, mask oxygen inhalation, fluid replacement, catharsis, diuresis, etc	Nitrite Poisoning（Severe cases）	HR 93 bpm, R 16 bpm, BP 112/56 mmHg, SpO₂ 98%	Conscious, answers questions relevantly, dizziness, headache, fatigue improved	7（Post-methylene blue administration）	36.7	95	21	100	94/56	Conscious, mild dizziness, headache	3.1	36.4	83	20	98	120/78	Conscious and oriented, answers questions relevantly, denies any discomfort	Not tested	36.5	86	20	98	116/86	Conscious and oriented, answers questions relevantly, denies any discomfort	2.8	36.4	75	19	99	120/80	Conscious and oriented, answers questions relevantly, denies any discomfort	Not tested	36.5	79	19	98	118/83	Conscious and oriented, answers questions relevantly, denies any discomfort	Not tested	36.6
6	7	ICU	female	42	villager	Wangdong Township, Rongshui County, Liuzhou City, Guangxi	1899-12-31 15:57:00	Dizziness, headache, fatigue, chest tightness, palpitations, difficulty breathing. Vomiting. HR 112 bpm, R 23 bpm, BP 106/70 mmHg, SpO₂ 90%, drowsy, obvious cyanosis	Gastric lavage, 25% Glucose 40ml + Methylene Blue 120mg, high-dose Vitamin C, mask oxygen inhalation, fluid replacement, catharsis, diuresis, etc	Nitrite Poisoning（Severe cases）	HR 78 bpm, R 18 bpm, BP 112/58 mmHg, SpO₂ 98%	Conscious, answers questions relevantly, dizziness, headache, fatigue improved	9（Post-methylene blue administration）	37	73	20	100	110/70	Conscious, mild dizziness, headache	2.5	36.2	66	20	98	116/67	Conscious and oriented, answers questions relevantly, denies any discomfort	Not tested	36.5	75	20	99	108/74	Conscious and oriented, answers questions relevantly, denies any discomfort	2.1	3.6	69	19	99	110/75	Conscious and oriented, answers questions relevantly, denies any discomfort	Not tested	36.2	75	20	99	108/78	Conscious and oriented, answers questions relevantly, denies any discomfort	Not tested	36.3
7	8	ICU	male	33	villager	Wangdong Township, Rongshui County, Liuzhou City, Guangxi	1899-12-31 14:20:00	Dizziness, headache, fatigue, chest tightness, palpitations, difficulty breathing. Nausea, vomiting. HR 120 bpm, R 22 bpm, BP 114/72 mmHg, SpO₂ 95%, conscious	Gastric lavage, 25% Glucose 40ml + Methylene Blue 120mg, high-dose Vitamin C, mask oxygen inhalation, fluid replacement, catharsis, diuresis, etc	Nitrite Poisoning（Severe cases）	HR 95 bpm, R 20 bpm, BP 115/73 mmHg, SpO₂ 98%	Conscious, answers questions relevantly, dizziness, headache, fatigue improved	53	37	97	20	100	126/72	Conscious, mild dizziness, headache	2.0	36.6	73	20	98	134/76	Conscious and oriented, answers questions relevantly, denies any discomfort	Not tested	36.3	76	20	98	126/78	Conscious and oriented, answers questions relevantly, denies any discomfort	2.3	36.4	69	19	99	120/80	Conscious and oriented, answers questions relevantly, denies any discomfort	Not tested	36.7	76	19	100	127/79	Conscious and oriented, answers questions relevantly, denies any discomfort	Not tested	36.3
8	9	ICU	male	44	villager	Wangdong Township, Rongshui County, Liuzhou City, Guangxi	1899-12-31 15:37:00	Dizziness, headache, fatigue, chest tightness, palpitations, difficulty breathing, vomiting. HR 116 bpm, R 23 bpm, BP 91/60 mmHg, SpO₂ 93%, drowsy, obvious cyanosis	Gastric lavage, 25% Glucose 40ml + Methylene Blue 120mg, high-dose Vitamin C, mask oxygen inhalation, fluid replacement, catharsis, diuresis, etc	Nitrite Poisoning（Severe cases）	HR 92 bpm, R 18 bpm, BP 105/64 mmHg, SpO₂ 97%	Conscious, answers questions relevantly, dizziness, headache, fatigue improved	7（Post-methylene blue administration）	36.7	100	20	100	118/79	Conscious, mild dizziness, headache	2.3	36.1	74	20	98	102/73	Conscious and oriented, answers questions relevantly, denies any discomfort	Not tested	36.5	76	20	99	112/75	Conscious and oriented, answers questions relevantly, denies any discomfort	1.4	36.9	69	19	99	110/75	Conscious and oriented, answers questions relevantly, denies any discomfort	Not tested	36.3	76	20	99	115/75	Conscious and oriented, answers questions relevantly, denies any discomfort	Not tested	36.5
9	10	ICU	male	60	villager	Wangdong Township, Rongshui County, Liuzhou City, Guangxi	1899-12-31 15:40:00	Dizziness, headache, fatigue, chest tightness, palpitations, difficulty breathing, vomiting. HR 123 bpm, R 27 bpm, BP 154/88 mmHg, SpO₂ 98%. Conscious, obvious cyanosis	Induced vomiting, 25% Glucose 40ml + Methylene Blue 120mg, high-dose Vitamin C, mask oxygen inhalation, fluid replacement, catharsis, diuresis, etc	Nitrite Poisoning（Severe cases）	HR 97 bpm, R 16 bpm, BP 135/75 mmHg, SpO₂ 98%	Conscious, answers questions relevantly, dizziness, headache, fatigue improved	8（Post-methylene blue administration）	36.5	91	20	100	130/73	Conscious, answers questions relevantly, no specific complaints	2.8	36.8	83	21	98	146/82	Conscious and oriented, answers questions relevantly, denies any discomfort	Not tested	36.7	84	21	99	116/86	Conscious and oriented, answers questions relevantly, denies any discomfort	1.6	36.8	75	19	98	120/85	Conscious and oriented, answers questions relevantly, denies any discomfort	Not tested	36.3	66	20	99	127/78	Conscious and oriented, answers questions relevantly, denies any discomfort	Not tested	36.3
10	2	ICU	male	53	villager	Wangdong Township, Rongshui County, Liuzhou City, Guangxi	1899-12-31 13:30:00	Dizziness, headache, fatigue, chest tightness, palpitations, dyspnea, vomiting. HR 134 bpm, R 30 bpm, BP 78/51 mmHg, SpO₂ 85%, light coma, obvious cyanosis	Gastric lavage, 25% Glucose 40ml + Methylene Blue 120mg, high-dose Vitamin C, mechanical ventilation, CRRT, mask oxygen inhalation, fluid replacement, catharsis, diuresis, etc	Nitrite Poisoning（Severe cases）	HR 97 bpm, mechanical ventilation, BP 96/65 mmHg, SpO₂ 95%	Sedation, analgesia state. Transferred to municipal tertiary hospital	55	Tertiary Hospital within a Medical Consortium
11	10	Digestive department	male	42	villager	Wangdong Township, Rongshui County, Liuzhou City, Guangxi	1899-12-31 20:06:00	Dizziness, headache, fatigue, nausea, vomiting. Diarrhea, T 36.6°C, P 81 bpm, R 21 bpm, BP 125/90 mnHg, conscious, mild cyanosis	Induced vomiting, SpO₂ monitoring, mask oxygen delivery, 25% Glucose 40ml + Methylene Blue 100mg, high-dose Vitamin C, fluid replacement, catharsis, diuresis, etc	Nitrite Poisoning（Mild cases）	HR 81 bpm, R 21 bpm, BP 125/90 mmHg, SpO₂ 100%	Conscious, answers questions relevantly, mild dizziness, headache, fatigue improved	6（Post-methylene blue administration）	36.6	95	20	98	142/99	Conscious, answers questions relevantly, no specific complaints	0.9	36.6	89	20	99	118/81	Conscious and oriented, answers questions relevantly, denies any discomfort	Not tested	36.7	88	19	98	112/76	Conscious and oriented, answers questions relevantly, denies any discomfort	Not tested	36.3	82	78	98	108/72	Conscious and oriented, answers questions relevantly, denies any discomfort	Not tested	36.6	80	19	99	118/75	Conscious and oriented, answers questions relevantly, denies any discomfort	Not tested	36.6
12	15	Digestive department	female	30	villager	Wangdong Township, Rongshui County, Liuzhou City, Guangxi	1899-12-31 20:09:00	Dizziness, headache, fatigue, T 36.5°C, P 85 bpm, R 20 bpm, BP 104/75 mnHg, conscious, mild cyanosis	Induced vomiting, SpO₂ monitoring, mask oxygen delivery, 25% Glucose 40ml + Methylene Blue 100mg,, high-dose Vitamin C, fluid replacement, catharsis, diuresis, etc	Nitrite Poisoning（Mild cases）	HR 85 bpm, R 20 bpm, BP 104/75 mmHg, SpO₂ 100%	Conscious, answers questions relevantly, dizziness, headache, fatigue improved, occasional gastrointestinal discomfort	7（Post-methylene blue administration）	36.6	86	20	99	120/80	Conscious, answers questions relevantly, no specific complaints	1.4	36.7	86	20	98	吸氧	Conscious and oriented, answers questions relevantly, denies any discomfort	Not tested	36.7	83	20	98	117/74	Conscious and oriented, answers questions relevantly, denies any discomfort	Not tested	36.4	80	19	99	110/70	Conscious and oriented, answers questions relevantly, denies any discomfort	Not tested	36.7	79	19	99	112/77	Conscious and oriented, answers questions relevantly, denies any discomfort	Not tested	36.2
13	19	Digestive department	female	58	villager	Wangdong Township, Rongshui County, Liuzhou City, Guangxi	1899-12-31 16:57:00	Dizziness, headache, T 36.3°C, P 78 bpm, R 20 bpm, BP 109/65 mnHg, conscious	Induced vomiting, SpO₂ monitoring, mask oxygen delivery, 25% Glucose 40ml + Methylene Blue 100mg, high-dose Vitamin C, fluid replacement, catharsis, diuresis, etc	Nitrite Poisoning（Mild cases）	HR 63 bpm, R 20 bpm, BP 143/75 mmHg, SpO₂ 100%	Conscious, answers questions relevantly, dizziness, headache, fatigue improved	3（Post-methylene blue administration）	36.5	64	20	99	105/99	Conscious, answers questions relevantly, no specific complaints	1.1	36.2	71	19	99	113/64	Conscious and oriented, answers questions relevantly, denies any discomfort	Not tested	36.4	86	20	99	109/63	Conscious and oriented, answers questions relevantly, denies any discomfort	Not tested	36.5	82	19	98	105/65	Conscious and oriented, answers questions relevantly, denies any discomfort	Not tested	36.2	77	19	99	109/66	Conscious and oriented, answers questions relevantly, denies any discomfort	Not tested	36.6
14	20	Digestive department	female	50	villager	Wangdong Township, Rongshui County, Liuzhou City, Guangxi	1899-12-31 17:40:00	Dizziness, headache, fatigue, T 36.1°C, P 106 bpm, R 20 bpm, BP 138/76 mnHg, conscious, cyanosis	Induced vomiting, SpO₂ monitoring, mask oxygen delivery, 25% Glucose 40ml + Methylene Blue 100mg, high-dose Vitamin C, fluid replacement, catharsis, diuresis, etc	Nitrite Poisoning（Mild cases）	HR 106 bpm, R 20 bpm, BP 138/76 mmHg, SpO₂ 100%	Conscious, answers questions relevantly, dizziness, headache, fatigue improved, occasional gastrointestinal discomfort	10（Post-methylene blue administration）	36.6	102	20	97	102/68	Conscious, answers questions relevantly, no specific complaints	0.9	36.5	89	20	99	116/60	Conscious and oriented, answers questions relevantly, denies any discomfort	Not tested	36.2	85	20	98	114/61	Conscious and oriented, answers questions relevantly, denies any discomfort	Not tested	36.8	80	19	99	110/62	Conscious and oriented, answers questions relevantly, denies any discomfort	Not tested	36.2	79	19	98	113/61	Conscious and oriented, answers questions relevantly, denies any discomfort	Not tested	36.7
15	23	Digestive department	male	55	villager	Wangdong Township, Rongshui County, Liuzhou City, Guangxi	1899-12-31 17:26:00	Dizziness, headache, diarrhea, T 37.2°C, P 96 bpm, R 20 bpm, BP 121/80 mnHg, conscious, cyanosis	Induced vomiting, SpO₂ monitoring, mask oxygen delivery, 25% Glucose 40ml + Methylene Blue 100mg, high-dose Vitamin C, fluid replacement, catharsis, diuresis, etc	Nitrite Poisoning（Mild cases）	HR 96 bpm, R 20 bpm, BP 121/80 mmHg, SpO₂ 98%	Conscious, answers questions relevantly, dizziness, headache, fatigue improved	5（Post-methylene blue administration）	36.6	98	20	98	116/70	Conscious, answers questions relevantly, no specific complaints	1.3	36.4	82	20	97	95/55	Conscious and oriented, answers questions relevantly, denies any discomfort	Not tested	36.6	89	19	97	101/65	Conscious and oriented, answers questions relevantly, denies any discomfort	Not tested	36.8	78	19	99	102/62	Conscious and oriented, answers questions relevantly, denies any discomfort	Not tested	36.6	73	19	100	106/75	Conscious and oriented, answers questions relevantly, denies any discomfort	Not tested	36.5
16	25	Digestive department	male	55	villager	Wangdong Township, Rongshui County, Liuzhou City, Guangxi	1899-12-31 17:26:00	Dizziness, headache, fatigue, diarrhea, T 37.2°C, P 88 bpm, R 20 bpm, BP 131/82 mnHg, conscious	Induced vomiting, SpO₂ monitoring, mask oxygen delivery, 25% Glucose 40ml + Methylene Blue 100mg,, high-dose Vitamin C, fluid replacement, catharsis, diuresis, etc	Nitrite Poisoning（Mild cases）	HR 88 bpm, R 20 bpm, BP 131/82 mmHg, SpO₂ 98%	Conscious, answers questions relevantly, dizziness, headache, fatigue improved	2（Post-methylene blue administration）	36.6	96	20	99	102/69	Conscious, answers questions relevantly, no specific complaints	0.1	36.4	86	18	99	119/73	Conscious and oriented, answers questions relevantly, denies any discomfort	Not tested	36.2	89	18	99	109/70	Conscious and oriented, answers questions relevantly, denies any discomfort	Not tested	36.2	82	20	99	105/68	Conscious and oriented, answers questions relevantly, denies any discomfort	Not tested	36.3	69	18	98	106/70	Conscious and oriented, answers questions relevantly, denies any discomfort	Not tested	36.3
17	26	Digestive department	female	59	villager	Wangdong Township, Rongshui County, Liuzhou City, Guangxi	1899-12-31 19:00:00	Dizziness, headache,, nausea, vomiting, T 36.1°C, P 83 bpm, R 21 bpm, BP 144/83 mnHg, conscious, cyanosis	Induced vomiting, SpO₂ monitoring, mask oxygen delivery, 25% Glucose 40ml + Methylene Blue 100mg,, high-dose Vitamin C, fluid replacement, catharsis, diuresis, etc	Nitrite Poisoning（Mild cases）	HR 83 bpm, R 21 bpm, BP 144/83 mmHg, SpO₂ 100%	Conscious, answers questions relevantly, dizziness, headache, fatigue improved	0.7（Post-methylene blue administration）	36.6	69	20	96	91/54	Conscious, answers questions relevantly, no specific complaints	0.8	36.5	74	20	100	113/63	Conscious and oriented, answers questions relevantly, denies any discomfort	Not tested	36.6	79	20	98	105/62	Conscious and oriented, answers questions relevantly, denies any discomfort	Not tested	36.5	80	19	98	102/60	Conscious and oriented, answers questions relevantly, denies any discomfort	Not tested	36.6	79	20	98	105/62	Conscious and oriented, answers questions relevantly, denies any discomfort	Not tested	36.6
18	27	Digestive department	female	42	villager	Wangdong Township, Rongshui County, Liuzhou City, Guangxi	1899-12-31 18:08:00	Dizziness, headache, HR 86 bpm, R 20 bpm, BP 110/77 mmHg, SpO₂ 98%, conscious, cyanosis	Induced vomiting, SpO₂ monitoring, mask oxygen delivery, 25% Glucose 40ml + Methylene Blue 100mg,, high-dose Vitamin C, fluid replacement, catharsis, diuresis, etc	Nitrite Poisoning（Mild cases）	HR 77 bpm, R 21 bpm, BP 112/67 mmHg, SpO₂ 98%	Conscious, answers questions relevantly, dizziness, headache, fatigue improved	0.6（Post-methylene blue administration）	36.6	78	20	99	99/66	Conscious, answers questions relevantly, no specific complaints	0.5	36.5	58	20	99	92/65	Conscious and oriented, answers questions relevantly, denies any discomfort	Not tested	36.3	80	19	98	100/62	Conscious and oriented, answers questions relevantly, denies any discomfort	Not tested	36.8	75	19	99	102/60	Conscious and oriented, answers questions relevantly, denies any discomfort	Not tested	36.3	80	19	98	100/62	Conscious and oriented, answers questions relevantly, denies any discomfort	Not tested	36.6
19	33	Digestive department	female	54	villager	Wangdong Township, Rongshui County, Liuzhou City, Guangxi	1899-12-31 16:51:00	Dizziness, headache, chest tightness, diarrhea. T 36.7°C, P 58 bpm, R 21 bpm, BP 146/86 mnHg, conscious, cyanosis	Induced vomiting, SpO₂ monitoring, mask oxygen delivery, 25% Glucose 40ml + Methylene Blue 100mg,, high-dose Vitamin C, fluid replacement, catharsis, diuresis, etc	Nitrite Poisoning（Mild cases）	HR 58 bpm, R 21 bpm, BP 146/86 mmHg, SpO₂ 98%	Conscious, answers questions relevantly, dizziness, headache, fatigue improved, occasional gastrointestinal discomfort	0.8（Post-methylene blue administration）	36.6	64	20	97	109/68	Conscious, answers questions relevantly, no specific complaints	0.9	36.6	74	20	97	119/80	Conscious and oriented, answers questions relevantly, denies any discomfort	Not tested	36.8	82	20	99	115/75	Conscious and oriented, answers questions relevantly, denies any discomfort	Not tested	36.7	75	20	99	110/69	Conscious and oriented, answers questions relevantly, denies any discomfort	Not tested	36.8	77	20	99	115/75	Conscious and oriented, answers questions relevantly, denies any discomfort	Not tested	36.6
20	35	Digestive department	female	50	villager	Wangdong Township, Rongshui County, Liuzhou City, Guangxi	1899-12-31 16:57:00	Dizziness, headache, fatigue, nausea, vomiting, T 36.5°C, P 78 bpm, R 20 bpm, BP 130/89 mnHg, conscious, cyanosis	Induced vomiting, SpO₂ monitoring, mask oxygen delivery, 25% Glucose 40ml + Methylene Blue 100mg,, high-dose Vitamin C, fluid replacement, catharsis, diuresis, etc	Nitrite Poisoning（Mild cases）	HR 91 bpm, R 20 bpm, BP 119/83 mmHg, SpO₂ 100%	Conscious, answers questions relevantly, dizziness, headache, fatigue improved	0.6（Post-methylene blue administration）	36.6	71	19	99	116/91	Conscious, answers questions relevantly, no specific complaints	0.4	36.4	72	20	98	116/65	Conscious and oriented, answers questions relevantly, denies any discomfort	Not tested	36.7	79	18	98	106/60	Conscious and oriented, answers questions relevantly, denies any discomfort	Not tested	36.3	72	19	98	102/65	Conscious and oriented, answers questions relevantly, denies any discomfort	Not tested	36.7	79	18	100	109/66	Conscious and oriented, answers questions relevantly, denies any discomfort	Not tested	36.5
21	36	Digestive department	male	58	villager	Wangdong Township, Rongshui County, Liuzhou City, Guangxi	1899-12-31 17:21:00	Dizziness, headache,, nausea, vomiting, T 36.3°C, P 78 bpm, R 20 bpm, BP 130/93 mnHg, conscious, cyanosis	Induced vomiting, SpO₂ monitoring, mask oxygen delivery, 25% Glucose 40ml + Methylene Blue 100mg,, high-dose Vitamin C, fluid replacement, catharsis, diuresis, etc	Nitrite Poisoning（Mild cases）	HR 80 bpm, R 20 bpm, BP 164/102 mmHg, SpO₂ 98%	Conscious, answers questions relevantly, dizziness, headache, fatigue improved	0.6（Post-methylene blue administration）	36.6	71	20	100	127/58	Conscious, answers questions relevantly, no specific complaints	0.9	36.5	94	20	96	139/98	Conscious and oriented, answers questions relevantly, denies any discomfort	Not tested	36.3	90	20	98	118/76	Conscious and oriented, answers questions relevantly, denies any discomfort	Not tested	36.5	80	19	99	110/72	Conscious and oriented, answers questions relevantly, denies any discomfort	Not tested	36.3	69	19	99	114/78	Conscious and oriented, answers questions relevantly, denies any discomfort	Not tested	36.2
22	37	Digestive department	male	52	villager	Wangdong Township, Rongshui County, Liuzhou City, Guangxi	1899-12-31 15:02:00	Dizziness, headache, chest tightness, fatigue, nausea, vomiting, T 36.7°C, P 86 bpm, R 21 bpm, BP 160/101 mnHg, conscious, cyanosis	Induced vomiting, SpO₂ monitoring, mask oxygen delivery, 25% Glucose 40ml + Methylene Blue 100mg,, high-dose Vitamin C, fluid replacement, catharsis, diuresis, etc	Nitrite Poisoning（Mild cases）	HR 86 bpm, R 21 bpm, BP 160/101 mmHg, SpO₂ 100%	Conscious, answers questions relevantly, dizziness, headache, fatigue improved, occasional gastrointestinal discomfort	0.6（Post-methylene blue administration）	36.6	67	19	97	135/80	Conscious, answers questions relevantly, no specific complaints	0.9	36.7	86	20	98	130/98	Conscious and oriented, answers questions relevantly, denies any discomfort	Not tested	36.6	92	19	99	116/76	Conscious and oriented, answers questions relevantly, denies any discomfort	Not tested	36.6	80	19	98	120/69	Conscious and oriented, answers questions relevantly, denies any discomfort	Not tested	36.6	78	19	99	111/70	Conscious and oriented, answers questions relevantly, denies any discomfort	Not tested	36.6
23	38	Digestive department	male	53	villager	Wangdong Township, Rongshui County, Liuzhou City, Guangxi	1899-12-31 17:01:00	Dizziness, headache, fatigue, T 36.1°C, P 72 bpm, R 20 bpm, BP 126/71 mnHg, conscious, cyanosis	Induced vomiting, SpO₂ monitoring, mask oxygen delivery, 25% Glucose 40ml + Methylene Blue 100mg,, high-dose Vitamin C, fluid replacement, catharsis, diuresis, etc	Nitrite Poisoning（Mild cases）	HR 93 bpm, R 20 bpm, BP 130/84 mmHg, SpO₂ 98%	Conscious, answers questions relevantly, dizziness, headache, fatigue improved	0.6（Post-methylene blue administration）	36.6	78	20	98	129/74	Conscious, answers questions relevantly, no specific complaints	0	36.6	91	20	97	125/77	Conscious and oriented, answers questions relevantly, denies any discomfort	Not tested	36.5	86	20	98	115/70	Conscious and oriented, answers questions relevantly, denies any discomfort	Not tested	36.5	78	20	99	110/75	Conscious and oriented, answers questions relevantly, denies any discomfort	Not tested	36.1	75	20	98	118/72	Conscious and oriented, answers questions relevantly, denies any discomfort	Not tested	36.6
24	39	Digestive department	female	40	villager	Wangdong Township, Rongshui County, Liuzhou City, Guangxi	1899-12-31 17:40:00	Dizziness, headache, fatigue, T 36.2°C, P 77 bpm, R 20 bpm, BP 118/76 mnHg, conscious, cyanosis	Induced vomiting, SpO₂ monitoring, mask oxygen delivery, Methylene Blue, high-dose Vitamin C, fluid replacement, catharsis, diuresis, etc	Nitrite Poisoning（Mild cases）	HR 82 bpm, R 20 bpm, BP 114/74 mmHg, SpO₂ 100%	Conscious, answers questions relevantly, dizziness, headache, fatigue improved	0.5（Post-methylene blue administration）	36.6	65	19	98	98/57	Conscious, answers questions relevantly, no specific complaints	0.5	36.5	70	20	98	105/66	Conscious and oriented, answers questions relevantly, denies any discomfort	Not tested	36.2	79	20	98	111/61	Conscious and oriented, answers questions relevantly, denies any discomfort	Not tested	36.8	72	19	99	109/69	Conscious and oriented, answers questions relevantly, denies any discomfort	Not tested	36.2	79	20	98	116/67	Conscious and oriented, answers questions relevantly, denies any discomfort	Not tested	36.7
25	46	Digestive department	female	44	villager	Wangdong Township, Rongshui County, Liuzhou City, Guangxi	1899-12-31 19:55:00	Dizziness, headache, chest tightness, T 36.4°C, P 80 bpm, R 21 bpm, BP 150-101 mnHg, conscious, cyanosis	Induced vomiting, SpO₂ monitoring, mask oxygen delivery, 25% Glucose 40ml + Methylene Blue 100mg,, high-dose Vitamin C, fluid replacement, catharsis, diuresis, etc	Nitrite Poisoning（Mild cases）	HR 80 bpm, R 21 bpm, BP 150/101 mmHg, SpO₂ 100%	Conscious, answers questions relevantly, dizziness, headache, fatigue improved	0.9（Post-methylene blue administration）	36.6	70	20	97	128/68	Conscious, answers questions relevantly, no specific complaints	0.6	36.6	91	20	97	151/111	Conscious and oriented, answers questions relevantly, denies any discomfort	Not tested	36.8	85	19	99	110/72	Conscious and oriented, answers questions relevantly, denies any discomfort	Not tested	36.5	75	20	100	105/68	Conscious and oriented, answers questions relevantly, denies any discomfort	Not tested	36.7	76	19	99	113/72	Conscious and oriented, answers questions relevantly, denies any discomfort	Not tested	36.5
26	47	Digestive department	female	50	villager	Wangdong Township, Rongshui County, Liuzhou City, Guangxi	1899-12-31 20:18:00	Dizziness, headache, fatigue, T 36.3°C, P 81 bpm, R 20 bpm, BP 131/65 mnHg, conscious, cyanosis	Induced vomiting, SpO₂ monitoring, mask oxygen delivery, 25% Glucose 40ml + Methylene Blue 100mg,, high-dose Vitamin C, fluid replacement, catharsis, diuresis, etc	Nitrite Poisoning（Mild cases）	HR 81 bpm, R 20 bpm, BP 131/65 mmHg, SpO₂ 100%	Conscious, answers questions relevantly, dizziness, headache, fatigue improved	1.1（Post-methylene blue administration）	36.6	70	20	97	128/68	Conscious, answers questions relevantly, no specific complaints	0.5	36.6	87	20	98	116/70	Conscious and oriented, answers questions relevantly, denies any discomfort	Not tested	36.5	88	20	98	115/70	Conscious and oriented, answers questions relevantly, denies any discomfort	Not tested	36.7	70	19	99	110/75	Conscious and oriented, answers questions relevantly, denies any discomfort	Not tested	36.3	79	20	98	111/73	Conscious and oriented, answers questions relevantly, denies any discomfort	Not tested	36.2
27	50	Digestive department	male	50	villager	Wangdong Township, Rongshui County, Liuzhou City, Guangxi	1899-12-31 19:44:00	Dizziness, headache, fatigue, T 36.6°C, P 67 bpm, R 20 bpm, BP 121/73 mnHg, conscious, cyanosis	Induced vomiting, SpO₂ monitoring, mask oxygen delivery, Methylene Blue, high-dose Vitamin C, fluid replacement, catharsis, diuresis, etc	Nitrite Poisoning（Mild cases）	HR 67 bpm, R 20 bpm, BP 121/73 mmHg, SpO₂ 99%	Conscious, answers questions relevantly, dizziness, headache, fatigue improved	0.9（Post-methylene blue administration）	36.7	78	19	98	128/84	Conscious, answers questions relevantly, no specific complaints	1	36.5	99	20	98	36.5	Conscious and oriented, answers questions relevantly, denies any discomfort	Not tested	36.2	80	20	98	109/63	Conscious and oriented, answers questions relevantly, denies any discomfort	Not tested	36.5	75	19	98	105/68	Conscious and oriented, answers questions relevantly, denies any discomfort	Not tested	36.2	80	20	98	117/68	Conscious and oriented, answers questions relevantly, denies any discomfort	Not tested	36.3
28	51	Digestive department	male	41	villager	Wangdong Township, Rongshui County, Liuzhou City, Guangxi	1899-12-31 20:03:00	Dizziness, headache, fatigue, T 36.7°C, P 78 bpm, R 20 bpm, BP 144/90 mnHg, conscious, cyanosis	Induced vomiting, SpO₂ monitoring, mask oxygen delivery, 25% Glucose 40ml + Methylene Blue 100mg,, high-dose Vitamin C, fluid replacement, catharsis, diuresis, etc	Nitrite Poisoning（Mild cases）	HR 67 bpm, R 20 bpm, BP 131/74 mmHg, SpO₂ 100%	Conscious, answers questions relevantly, dizziness, headache, fatigue improved, occasional gastrointestinal discomfort	1.1（Post-methylene blue administration）	36.6	65	19	99	118/82	Conscious, answers questions relevantly, no specific complaints	0.8	37	72	19	99	132/87	Conscious and oriented, answers questions relevantly, denies any discomfort	Not tested	36.9	76	20	98	121/80	Conscious and oriented, answers questions relevantly, denies any discomfort	Not tested	36.4	72	19	9	118/75	Conscious and oriented, answers questions relevantly, denies any discomfort	Not tested	36.9	76	20	98	110/80	Conscious and oriented, answers questions relevantly, denies any discomfort	Not tested	36.6
29	52	Digestive department	male	29	villager	Wangdong Township, Rongshui County, Liuzhou City, Guangxi	1899-12-31 19:45:00	Dizziness, headache,, chest tightness, T 36.2°C, P 88 bpm, R 21 bpm, BP 154/95 mnHg, conscious	Induced vomiting, SpO₂ monitoring, mask induced vomiting, SpO₂ monitoring, mask oxygen delivery, 25% Glucose 40ml + Methylene Blue 100mg,, high-dose Vitamin C, fluid replacement, catharsis, diuresis, etc	Nitrite Poisoning（Mild cases）	HR 88 bpm, R 21 bpm, BP 154/95 mmHg, SpO₂ 100%	Conscious, answers questions relevantly, mild dizziness, headache, fatigue improved	0.5（Post-methylene blue administration）	36.8	82	19	98	129/66	Conscious, answers questions relevantly, no specific complaints	0.6	36.8	79	19	98	115/69	Conscious and oriented, answers questions relevantly, denies any discomfort	Not tested	36.8	80	19	98	113/68	Conscious and oriented, answers questions relevantly, denies any discomfort	Not tested	36.5	72	19	98	118/70	Conscious and oriented, answers questions relevantly, denies any discomfort	Not tested	36.7	80	19	98	117/70	Conscious and oriented, answers questions relevantly, denies any discomfort	Not tested	36.6
30	53	Digestive department	male	34	villager	Wangdong Township, Rongshui County, Liuzhou City, Guangxi	1899-12-31 20:14:00	Dizziness, headache, fatigue, nausea, vomiting, T 36.3°C, P 85 bpm, R 20 bpm, BP 138/86 mnHg, conscious, mild cyanosis	Induced vomiting, SpO₂ monitoring, mask oxygen delivery, 25% Glucose 40ml + Methylene Blue 100mg,, high-dose Vitamin C, fluid replacement, catharsis, diuresis, etc	Nitrite Poisoning（Mild cases）	HR 85 bpm, R 20 bpm, BP 138/86 mmHg, SpO₂ 97%	Conscious, answers questions relevantly, dizziness, headache, fatigue improved	1（Post-methylene blue administration）	36.9	82	19	98	104/72	Conscious, answers questions relevantly, no specific complaints	0.2	36.3	75	20	99	130/70	Conscious and oriented, answers questions relevantly, denies any discomfort	Not tested	36.5	80	19	98	109/75	Conscious and oriented, answers questions relevantly, denies any discomfort	Not tested	36.6	72	20	98	110/72	Conscious and oriented, answers questions relevantly, denies any discomfort	Not tested	36.5	80	19	98	108/65	Conscious and oriented, answers questions relevantly, denies any discomfort	Not tested	36.5
31	55	Digestive department	male	46	villager	Wangdong Township, Rongshui County, Liuzhou City, Guangxi	1899-12-31 19:43:00	Dizziness, headache, fatigue, nausea, vomiting, T 36.2°C, P 65 bpm, R 20 bpm, BP 134/99 mnHg, conscious, mild cyanosis	Induced vomiting, SpO₂ monitoring, mask oxygen delivery, 25% Glucose 40ml + Methylene Blue 100mg,, high-dose Vitamin C, fluid replacement, catharsis, diuresis, etc	Nitrite Poisoning（Mild cases）	HR 65 bpm, R 20 bpm, BP 134/99 mmHg, SpO₂ 100%	Conscious, answers questions relevantly, dizziness, headache, fatigue improved	1（Post-methylene blue administration）	36.5	60	19	98	106/70	Conscious, answers questions relevantly, no specific complaints	0.8	36.5	75	20	99	124/72	Conscious and oriented, answers questions relevantly, denies any discomfort	Not tested	36.4	78	20	99	124/86	Conscious and oriented, answers questions relevantly, denies any discomfort	Not tested	36.5	70	19	98	120/80	Conscious and oriented, answers questions relevantly, denies any discomfort	Not tested	36.5	78	20	99	121/86	Conscious and oriented, answers questions relevantly, denies any discomfort	Not tested	36.7
32	56	Digestive department	male	39	villager	Wangdong Township, Rongshui County, Liuzhou City, Guangxi	1899-12-31 20:12:00	Dizziness, headache, fatigue, nausea, vomiting, T 36.6°C, P 82 bpm, R 20 bpm, BP 153/74 mnHg, conscious, mild cyanosis	Induced vomiting, SpO₂ monitoring, mask oxygen delivery, 25% Glucose 40ml + Methylene Blue 100mg,, high-dose Vitamin C, fluid replacement, catharsis, diuresis, etc	Nitrite Poisoning（Mild cases）	HR 82 bpm, R 20 bpm, BP 153/74 mmHg, SpO₂ 96%	Conscious, answers questions relevantly, dizziness, headache, fatigue improved	0.8（Post-methylene blue administration）	36.5	78	19	98	143/93	Conscious, answers questions relevantly, no specific complaints	0.8	36.3	72	20	99	138/83	Conscious and oriented, answers questions relevantly, denies any discomfort	Not tested	36.3	85	20	99	111/67	Conscious and oriented, answers questions relevantly, denies any discomfort	Not tested	36.7	70	19	99	110/65	Conscious and oriented, answers questions relevantly, denies any discomfort	Not tested	36.3	74	20	99	111/67	Conscious and oriented, answers questions relevantly, denies any discomfort	Not tested	36.6
33	57	Digestive department	female	61	villager	Wangdong Township, Rongshui County, Liuzhou City, Guangxi	1899-12-31 17:40:00	Dizziness, headache,, chest tightness, T 36.2°C, P 76 bpm, R 19 bpm, BP 124/76 mnHg, conscious, mild cyanosis	Induced vomiting, SpO₂ monitoring, mask oxygen delivery, 25% Glucose 40ml + Methylene Blue 100mg,, high-dose Vitamin C, fluid replacement, catharsis, diuresis, etc	Nitrite Poisoning（Mild cases）	HR 61 bpm, R 21 bpm, BP 130/65 mmHg, SpO₂ 98%	Conscious, answers questions relevantly, dizziness, headache, fatigue improved	0.8（Post-methylene blue administration）	36.7	62	19	99	127/72	Conscious, answers questions relevantly, no specific complaints	0.8	36.4	74	20	97	105/75	Conscious and oriented, answers questions relevantly, denies any discomfort	Not tested	36.4	76	19	98	105/76	Conscious and oriented, answers questions relevantly, denies any discomfort	Not tested	36.7	71	18	99	108/75	Conscious and oriented, answers questions relevantly, denies any discomfort	Not tested	36.4	71	19	98	105/76	Conscious and oriented, answers questions relevantly, denies any discomfort	Not tested	36.5
34	58	Digestive department	female	63	villager	Wangdong Township, Rongshui County, Liuzhou City, Guangxi	1899-12-31 17:40:00	Dizziness, headache, fatigue, chest tightness, nausea, vomiting, T 36.2°C, P 72 bpm, R 18 bpm, B126/81P mnHg, conscious, mild cyanosis	Induced vomiting, SpO₂ monitoring, mask oxygen delivery, Methylene Blue, high-dose Vitamin C, fluid replacement, catharsis, diuresis, etc	Nitrite Poisoning（Mild cases）	HR 83 bpm, R 21 bpm, BP 128/75 mmHg, SpO₂ 96%	Conscious, answers questions relevantly, dizziness, headache, fatigue improved	1（Post-methylene blue administration）	36.8	63	19	97	106/60	Conscious, answers questions relevantly, no specific complaints	0.8	36.4	76	20	98	116/69	Conscious and oriented, answers questions relevantly, denies any discomfort	Not tested	36.5	85	20	98	117/75	Conscious and oriented, answers questions relevantly, denies any discomfort	Not tested	36.4	82	19	98	110/69	Conscious and oriented, answers questions relevantly, denies any discomfort	Not tested	36.5	76	20	98	117/75	Conscious and oriented, answers questions relevantly, denies any discomfort	Not tested	36.3
35	59	Digestive department	female	47	villager	Wangdong Township, Rongshui County, Liuzhou City, Guangxi	1899-12-31 17:40:00	Dizziness, headache, fatigue, nausea, vomiting, T 36.2°C, P 77 bpm, R 19 bpm, BP 126/76 mnHg, conscious	Induced vomiting, SpO₂ monitoring, mask oxygen delivery, 25% Glucose 40ml + Methylene Blue 100mg,, high-dose Vitamin C, fluid replacement, catharsis, diuresis, etc	Nitrite Poisoning（Mild cases）	HR 66 bpm, R 21 bpm, BP 100/62 mmHg, SpO₂ 99%	Conscious, answers questions relevantly, mild dizziness, headache, fatigue improved	0.5（Post-methylene blue administration）	36.5	61	19	99	100/63	Conscious, answers questions relevantly, no specific complaints	0.6	36.3	75	20	98	94/63	Conscious and oriented, answers questions relevantly, denies any discomfort	Not tested	36.8	86	18	99	98/64	Conscious and oriented, answers questions relevantly, denies any discomfort	Not tested	36.2	82	19	98	100/62	Conscious and oriented, answers questions relevantly, denies any discomfort	Not tested	36.6	71	18	99	100/69	Conscious and oriented, answers questions relevantly, denies any discomfort	Not tested	36.7
36	60	Digestive department	female	52	villager	Wangdong Township, Rongshui County, Liuzhou City, Guangxi	1899-12-31 18:00:00	Dizziness, headache, fatigue, nausea, vomiting, T 36.6°C, P 74 bpm, R 21 bpm, BP 116/66 mnHg, conscious, mild cyanosis	Induced vomiting, SpO₂ monitoring, mask oxygen delivery, 25% Glucose 40ml + Methylene Blue 100mg,, high-dose Vitamin C, fluid replacement, catharsis, diuresis, etc	Nitrite Poisoning（Mild cases）	HR 74 bpm, R 21 bpm, BP 116/66 mmHg, SpO₂ 97%	Conscious, answers questions relevantly, dizziness, headache, fatigue improved	1.9（Post-methylene blue administration）	36.5	69	19	98	117/60	Conscious, answers questions relevantly, no specific complaints	1.8	36.5	73	20	96	117/60	Conscious and oriented, answers questions relevantly, denies any discomfort	Not tested	36.8	80	20	96	112/78	Conscious and oriented, answers questions relevantly, denies any discomfort	Not tested	36.6	72	19	99	105/75	Conscious and oriented, answers questions relevantly, denies any discomfort	Not tested	36.1	80	20	96	135/88	Conscious and oriented, answers questions relevantly, denies any discomfort	Not tested	36.5
37	61	Digestive department	female	51	villager	Wangdong Township, Rongshui County, Liuzhou City, Guangxi	1899-12-31 18:44:00	Dizziness, headache,, chest tightness, T 36.2°C, P 86 bpm, R 21 bpm, BP 110/60 mnHg, conscious, mild cyanosis	Induced vomiting, SpO₂ monitoring, mask oxygen delivery, 25% Glucose 40ml + Methylene Blue 100mg,, high-dose Vitamin C, fluid replacement, catharsis, diuresis, etc	Nitrite Poisoning（Mild cases）	HR 86 bpm, R 21 bpm, BP 110/60 mmHg, SpO₂ 99%	Conscious, answers questions relevantly, dizziness, headache, fatigue improved, occasional gastrointestinal discomfort	0.7（Post-methylene blue administration）	36	75	19	98	116/60	Conscious, answers questions relevantly, no specific complaints	0.8	36.2	72	20	98	132/60	Conscious and oriented, answers questions relevantly, denies any discomfort	Not tested	36.2	76	19	99	125/79	Conscious and oriented, answers questions relevantly, denies any discomfort	Not tested	36.2	75	18	99	120/70	Conscious and oriented, answers questions relevantly, denies any discomfort	Not tested	36.2	75	19	99	120/83	Conscious and oriented, answers questions relevantly, denies any discomfort	Not tested	36.6
38	62	Digestive department	female	69	villager	Wangdong Township, Rongshui County, Liuzhou City, Guangxi	1899-12-31 18:42:00	Dizziness, headache, fatigue, T 36.5°C, P 82 bpm, R 20 bpm, BP 123/88 mnHg, conscious, mild cyanosis	Induced vomiting, SpO₂ monitoring, mask oxygen delivery, 25% Glucose 40ml + Methylene Blue 100mg,, high-dose Vitamin C, fluid replacement, catharsis, diuresis, etc	Nitrite Poisoning（Mild cases）	HR 82 bpm, R 20 bpm, BP 123/88 mmHg, SpO₂ 100%	Conscious, answers questions relevantly, dizziness, headache, fatigue improved	1.1（Post-methylene blue administration）	36.6	62	19	99	120/70	Conscious, answers questions relevantly, no specific complaints	0.6	36.7	71	20	95	118/54	Conscious and oriented, answers questions relevantly, denies any discomfort	Not tested	36.5	79	20	97	118/79	Conscious and oriented, answers questions relevantly, denies any discomfort	Not tested	36.6	75	19	98	112/75	Conscious and oriented, answers questions relevantly, denies any discomfort	Not tested	36.5	79	20	97	120/81	Conscious and oriented, answers questions relevantly, denies any discomfort	Not tested	36.5
39	63	Digestive department	female	45	villager	Wangdong Township, Rongshui County, Liuzhou City, Guangxi	1899-12-31 18:06:00	Dizziness, headache, fatigue, nausea, vomiting, T 36.0°C, P 92 bpm, R 21 bpm, BP 106/67 mnHg, conscious, mild cyanosis	Induced vomiting, SpO₂ monitoring, mask oxygen delivery, 25% Glucose 40ml + Methylene Blue 100mg,, high-dose Vitamin C, fluid replacement, catharsis, diuresis, etc	Nitrite Poisoning（Mild cases）	HR 92 bpm, R 21 bpm, BP 106/67 mmHg, SpO₂ 99%	Conscious, answers questions relevantly, mild dizziness, headache, fatigue improved	1（Post-methylene blue administration）	36.9	84	19	99	97/66	Conscious, answers questions relevantly, no specific complaints	0.9	36.8	98	20	99	103/64	Conscious and oriented, answers questions relevantly, denies any discomfort	Not tested	36.8	92	20	99	109/70	Conscious and oriented, answers questions relevantly, denies any discomfort	Not tested	36.3	82	19	98	110/75	Conscious and oriented, answers questions relevantly, denies any discomfort	Not tested	36.8	77	20	99	106/60	Conscious and oriented, answers questions relevantly, denies any discomfort	Not tested	36.5
40	65	Digestive department	male	38	villager	Wangdong Township, Rongshui County, Liuzhou City, Guangxi	1899-12-31 18:47:00	Dizziness, headache, chest tightness, nausea, vomiting, T 36.7°C, P 86 bpm, R 21 bpm, BP 146/109 mnHg, conscious, mild cyanosis	Induced vomiting, SpO₂ monitoring, mask oxygen delivery, 25% Glucose 40ml + Methylene Blue 100mg,, high-dose Vitamin C, fluid replacement, catharsis, diuresis, etc	Nitrite Poisoning（Mild cases）	HR 86 bpm, R 21 bpm, BP 146/109 mmHg, SpO₂ 99%	Conscious, answers questions relevantly, dizziness, headache, fatigue improved, occasional gastrointestinal discomfort	0.7（Post-methylene blue administration）	36.6	76	19	98	122/86	Conscious, answers questions relevantly, no specific complaints	0.8	36.3	79	19	99	130/75	Conscious and oriented, answers questions relevantly, denies any discomfort	Not tested	36.7	78	18	98	125/80	Conscious and oriented, answers questions relevantly, denies any discomfort	Not tested	36.8	75	19	99	120/75	Conscious and oriented, answers questions relevantly, denies any discomfort	Not tested	36.9	73	18	98	122/83	Conscious and oriented, answers questions relevantly, denies any discomfort	Not tested	36.8
41	66	Digestive department	male	55	villager	Wangdong Township, Rongshui County, Liuzhou City, Guangxi	1899-12-31 20:07:00	Dizziness, headache, fatigue, nausea, vomiting, T 36.7°C, P 66 bpm, R 21 bpm, BP 169/83 mnHg, conscious	Induced vomiting, SpO₂ monitoring, mask oxygen delivery, 25% Glucose 40ml + Methylene Blue 100mg,, high-dose Vitamin C, fluid replacement, catharsis, diuresis, etc	Nitrite Poisoning（Mild cases）	HR 66 bpm, R 21 bpm, BP 169/83 mmHg, SpO₂ 99%	Conscious, answers questions relevantly, dizziness, headache, fatigue improved	0（Post-methylene blue administration）	36.5	75	19	99	113/61	Conscious, answers questions relevantly, no specific complaints	0.8	36.5	80	19	98	125/75	Conscious and oriented, answers questions relevantly, denies any discomfort	Not tested	36.3	82	19	98	114/76	Conscious and oriented, answers questions relevantly, denies any discomfort	Not tested	36.7	75	20	99	120/75	Conscious and oriented, answers questions relevantly, denies any discomfort	Not tested	36.3	79	19	98	113/75	Conscious and oriented, answers questions relevantly, denies any discomfort	Not tested	36.5
42	68	Digestive department	male	58	villager	Wangdong Township, Rongshui County, Liuzhou City, Guangxi	1899-12-31 19:53:00	Dizziness, headache, T 36.2°C, P 67 bpm, R 21 bpm, BP 149/80 mnHg, conscious, mild cyanosis	Induced vomiting, SpO₂ monitoring, mask oxygen delivery, 25% Glucose 40ml + Methylene Blue 100mg,, high-dose Vitamin C, fluid replacement, catharsis, diuresis, etc	Nitrite Poisoning（Mild cases）	HR 67 bpm, R 21 bpm, BP 149/80 mmHg, SpO₂ 100%	Conscious, answers questions relevantly, mild dizziness, headache, fatigue improved	0.9（Post-methylene blue administration）	36.8	84	19	99	130/80	Conscious, answers questions relevantly, no specific complaints	0.9	36.3	85	20	98	128/83	Conscious and oriented, answers questions relevantly, denies any discomfort	Not tested	36.5	87	19	98	126/81	Conscious and oriented, answers questions relevantly, denies any discomfort	Not tested	36.3	75	20	99	120/82	Conscious and oriented, answers questions relevantly, denies any discomfort	Not tested	36.5	76	19	98	121/81	Conscious and oriented, answers questions relevantly, denies any discomfort	Not tested	36.7
43	70	Digestive department	female	63	villager	Wangdong Township, Rongshui County, Liuzhou City, Guangxi	1899-12-31 19:40:00	Dizziness, headache, fatigue, T 36.5°C, P 63 bpm, R 21 bpm, BP 139/85 mnHg, conscious, mild cyanosis	Induced vomiting, SpO₂ monitoring, mask oxygen delivery, 25% Glucose 40ml + Methylene Blue 100mg,, high-dose Vitamin C, fluid replacement, catharsis, diuresis, etc	Nitrite Poisoning（Mild cases）	HR 63 bpm, R 21 bpm, BP 139/85 mmHg, SpO₂ 100%	Conscious, answers questions relevantly, dizziness, headache, fatigue improved	1.3（Post-methylene blue administration）	36.8	77	19	98	110/67	Conscious, answers questions relevantly, no specific complaints	0.6	36.7	70	20	98	116/70	Conscious and oriented, answers questions relevantly, denies any discomfort	Not tested	36.6	72	20	99	105/68	Conscious and oriented, answers questions relevantly, denies any discomfort	Not tested	36.6	75	19	99	103/65	Conscious and oriented, answers questions relevantly, denies any discomfort	Not tested	36.6	72	20	99	103/61	Conscious and oriented, answers questions relevantly, denies any discomfort	Not tested	36.3
44	71	Digestive department	female	60	villager	Wangdong Township, Rongshui County, Liuzhou City, Guangxi	1899-12-31 19:10:00	Dizziness, headache, fatigue, nausea, vomiting, T 36.2°C, P 81 bpm, R 21 bpm, BP 125/90 mnHg, conscious, mild cyanosis	Induced vomiting, SpO₂ monitoring, mask oxygen delivery, 25% Glucose 40ml + Methylene Blue 100mg,, high-dose Vitamin C, fluid replacement, catharsis, diuresis, etc	Nitrite Poisoning（Mild cases）	HR 64 bpm, R 20 bpm, BP 152/96 mmHg, SpO₂ 99%	Conscious, answers questions relevantly, dizziness, headache, fatigue improved	0.7（Post-methylene blue administration）	36.8	61	19	98	113/71	Conscious, answers questions relevantly, no specific complaints	0	36.8	69	20	99	93/49	Conscious and oriented, answers questions relevantly, denies any discomfort	Not tested	36.5	71	19	99	98/60	Conscious and oriented, answers questions relevantly, denies any discomfort	Not tested	36.5	75	20	98	100/62	Conscious and oriented, answers questions relevantly, denies any discomfort	Not tested	36.5	71	19	99	108/70	Conscious and oriented, answers questions relevantly, denies any discomfort	Not tested	36.3
45	72	Digestive department	male	53	villager	Wangdong Township, Rongshui County, Liuzhou City, Guangxi	1899-12-31 18:00:00	Chest tightness, fatigue, nausea, vomiting, T 36.0°C, P 64 bpm, R 20 bpm, BP 152/96 mnHg, conscious, mild cyanosis	Induced vomiting, SpO₂ monitoring, mask oxygen delivery, 25% Glucose 40ml + Methylene Blue 100mg,, high-dose Vitamin C, fluid replacement, catharsis, diuresis, etc	Nitrite Poisoning（Mild cases）	HR 75 bpm, R 20 bpm, BP 132/93 mmHg, SpO₂ 99%	Conscious, answers questions relevantly, dizziness, headache, fatigue improved	1.5（Post-methylene blue administration）	36.5	74	20	99	120/71	Conscious, answers questions relevantly, no specific complaints	1.6	36.5	98	20	98	142/99	Conscious and oriented, answers questions relevantly, denies any discomfort	Not tested	36.8	96	20	98	122/87	Conscious and oriented, answers questions relevantly, denies any discomfort	Not tested	36.2	86	19	98	120/82	Conscious and oriented, answers questions relevantly, denies any discomfort	Not tested	36.1	78	19	98	126/83	Conscious and oriented, answers questions relevantly, denies any discomfort	Not tested	Assisting police investigation, did not return to ward, follow-up testing not performed.
46	73	Digestive department	male	19	villager	Wangdong Township, Rongshui County, Liuzhou City, Guangxi	1899-12-31 19:17:00	Dizziness, headache,, chest tightness, T 36.5°C, P 67 bpm, R 18 bpm, BP 142/73 mnHg, conscious, mild cyanosis	Induced vomiting, SpO₂ monitoring, mask oxygen delivery, 25% Glucose 40ml + Methylene Blue 100mg,, high-dose Vitamin C, fluid replacement, catharsis, diuresis, etc	Nitrite Poisoning（Mild cases）	HR 67 bpm, R 18 bpm, BP 142/73 mmHg, SpO₂ 100%	Conscious, answers questions relevantly, dizziness, headache, fatigue improved	1（Post-methylene blue administration）	36.7	60	20	99	115/65	Conscious, answers questions relevantly, no specific complaints	0.9	36.8	70	20	98	130/73	Conscious and oriented, answers questions relevantly, denies any discomfort	Not tested	36.5	72	20	99	108/73	Conscious and oriented, answers questions relevantly, denies any discomfort	Not tested	36.8	70	19	99	110/70	Conscious and oriented, answers questions relevantly, denies any discomfort	Not tested	36.5	76	20	99	103/73	Conscious and oriented, answers questions relevantly, denies any discomfort	Not tested	36.2
47	74	Digestive department	female	48	villager	Wangdong Township, Rongshui County, Liuzhou City, Guangxi	1899-12-31 19:18:00	Dizziness, headache, fatigue, T 36.4°C, P 109 bpm, R 21 bpm, BP 126/79 mnHg, conscious, mild cyanosis	Induced vomiting, SpO₂ monitoring, mask oxygen delivery, 25% Glucose 40ml + Methylene Blue 100mg,, high-dose Vitamin C, fluid replacement, catharsis, diuresis, etc	Nitrite Poisoning（Mild cases）	HR 109 bpm, R 21 bpm, BP 126/79 mmHg, SpO₂ 98%	Conscious, answers questions relevantly, dizziness, headache, fatigue improved, occasional gastrointestinal discomfort	0.7（Post-methylene blue administration）	36.8	67	20	98	112/70	Conscious, answers questions relevantly, no specific complaints	0.8	36.2	91	20	99	121/76	Conscious and oriented, answers questions relevantly, denies any discomfort	Not tested	36.7	90	19	98	109/79	Conscious and oriented, answers questions relevantly, denies any discomfort	Not tested	36.5	78	20	98	105/75	Conscious and oriented, answers questions relevantly, denies any discomfort	Not tested	36.7	67	19	98	125/73	Conscious and oriented, answers questions relevantly, denies any discomfort	Not tested	36.7
[truncated: 9 more columns]
